# Supplementary material for: Development of automatic generation system for lung nodule finding descriptions
Source: PLoS One. 2024 Mar 21;19(3):e0300325. doi: 10.1371/journal.pone.0300325 (PMC10956853; doi:10.1371/journal.pone.0300325)
Supplement: S1 Data — Radiologist-generated descriptions and gold standards for the nodules, along with statistical data of the observer performance test. (XLSX) [file pone.0300325.s004.xlsx]

## Sheet: Doctor1 without AI
Nodule No.	Descriptions of findings (Japanese)	Contents	solid type	pure ground-glass type	part-solid type	irregular shape	round shape	ill-defined	well-defined	irregular edge	smooth edge	ragged (+)	spiculated (+)	lobulated (+)	polygonal (+)	pleural indentation (+)	pleural contact (+)	air-bronchogram (+)	cavity (+)	calcification (+)	fat (+)	air-bronchogram (-)	cavity (-)	calcification (-)	fat (-)	segments
#1	右肺上葉S2末梢に長径49mmの分葉状の充実型腫瘤を認めます。気管支透亮像や空洞、脂肪、石灰化は含みません。胸膜と広く接しています。	lobulated (+) solid type air-bronchogram (-) cavity (-) calcification (-) fat (-) pleural contact (+) S2	1	0	0	0	0	0	0	0	0	0	0	1	0	0	1	0	0	0	0	1	1	1	1	S2
#2	右肺下葉S8末梢に長径15mmの部分充実型結節を認めます。辺縁鋸歯状で、内部に気管支透亮像を認めます。結節の頭側に接して空洞または拡張した気管支を認めます。石灰化や脂肪は認めません。	ragged (+) part-solid type air-bronchogram (+) cavity (+) calcification (-) fat (-) S8	0	0	1	0	0	0	0	0	0	1	0	0	0	0	0	1	1	0	0	0	0	1	1	S8
#3	左肺下葉S6に長径30mmの不整形で細長い形態の充実型腫瘤を認めます。一部は辺縁鋸歯状で、胸膜陥入像を伴います。気管支透亮像や空洞、石灰化、脂肪は認めません。	irregular shape ragged (+) solid type air-bronchogram (-) cavity (-) calcification (-) fat (-) pleural indentation (+) S6	1	0	0	1	0	0	0	0	0	1	0	0	0	1	0	0	0	0	0	1	1	1	1	S6
#4	右肺中葉S5末梢に長径46mmの分葉状の充実型腫瘤を認めます。辺縁は一部鋸歯状で、わずかな気管支透亮像を認めます。空洞や石灰化、脂肪は含みません。胸膜と広く接し、やや引き込んでいます。	ragged (+) lobulated (+) solid type air-bronchogram (+) cavity (-) calcification (-) fat (-) pleural indentation (+) pleural contact (+) S5	1	0	0	0	0	0	0	0	0	1	0	1	0	1	1	1	0	0	0	0	1	1	1	S5
#5	右肺下葉S6/8/9肺門部に長径48mmの充実型腫瘤を認めます。辺縁鋸歯状で内部に気管支透亮像や空洞を伴います。石灰化や脂肪は認めません。腫瘤は葉間胸膜を超えて中葉に浸潤しています。	ragged (+) solid type air-bronchogram (+) cavity (+) calcification (-) fat (-) S6,S8,S9	1	0	0	0	0	0	0	0	0	1	0	0	0	0	0	1	1	0	0	0	0	1	1	S6,S8,S9
#6	右肺中葉S4に長径59mmの分葉状の充実型腫瘤を認めます。辺縁に僅かに気管支透亮像を伴います。内部に石灰化や脂肪、空洞は含みません。胸膜・葉間胸膜と広く接し、一部で葉間胸膜を超えて下葉に浸潤しています。	lobulated (+) solid type air-bronchogram (+) cavity (-) calcification (-) fat (-) pleural contact (+) S4	1	0	0	0	0	0	0	0	0	0	0	1	0	0	1	1	0	0	0	0	1	1	1	S4
#7	右肺上葉S2末梢に長径27mmの充実型結節を認めます。辺縁鋸歯状でスピキュラを伴い、わずかな気管支透亮像を認めます。石灰化や脂肪、空洞は認めません。胸膜と接してこれを引き込んでいます。	ragged (+) spiculated (+) solid type air-bronchogram (+) cavity (-) calcification (-) fat (-) pleural indentation (+) pleural contact (+) S2	1	0	0	0	0	0	0	0	0	1	1	0	0	1	1	1	0	0	0	0	1	1	1	S2
#8	右肺下葉S8/9末梢に長径46mmの分葉状の充実型腫瘤を認めます。内部に気管支透亮像や空洞、石灰化、脂肪は認めません。胸膜・葉間胸膜と広く接しており、一部わずかに葉間胸膜を超えて中葉への浸潤を疑います。	lobulated (+) solid type air-bronchogram (-) cavity (-) calcification (-) fat (-) pleural contact (+) S8,S9	1	0	0	0	0	0	0	0	0	0	0	1	0	0	1	0	0	0	0	1	1	1	1	S8,S9
#9	左肺下葉S6/10に長径29mmの不整形な部分充実型結節を認めます。辺縁鋸歯状で気管支透亮像を伴います。空洞や石灰化、脂肪は認めません。強い胸膜陥入像を伴っています。	irregular shape ragged (+) part-solid type air-bronchogram (+) cavity (-) calcification (-) fat (-) pleural indentation (+) S6,S10	0	0	1	1	0	0	0	0	0	1	0	0	0	1	0	1	0	0	0	0	1	1	1	S6,S10
#10	右肺中葉S4/5に長径11mmのやや扁平な形態の充実型結節を認めます。葉間胸膜と接してわずかに引き込んでいます。	solid type pleural indentation (+) pleural contact (+) S4,S5	1	0	0	0	0	0	0	0	0	0	0	0	0	1	1	0	0	0	0	0	0	0	0	S4,S5
#11	左肺上区S1+2に長径36mmの分葉状の充実型腫瘤を認めます。辺縁やや鋸歯状で、気管支透亮像や空洞、石灰化、脂肪は含みません。葉間胸膜を超えて下葉に浸潤しています。	ragged (+) lobulated (+) solid type air-bronchogram (-) cavity (-) calcification (-) fat (-) S1+2	1	0	0	0	0	0	0	0	0	1	0	1	0	0	0	0	0	0	0	1	1	1	1	S1+2
#12	左肺下葉S6中間層に長径14mmの充実型結節を認めます。辺縁分葉状・鋸歯状で、気管支透亮像や空洞、石灰化、脂肪は含みません。	ragged (+) lobulated (+) solid type air-bronchogram (-) cavity (-) calcification (-) fat (-) S6	1	0	0	0	0	0	0	0	0	1	0	1	0	0	0	0	0	0	0	1	1	1	1	S6
#13	右肺下葉S6に長径37mmの充実型腫瘤を認めます。辺縁一部鋸歯状です。辺縁部主体に粗大な石灰化を含み、わずかな気管支透亮像も認めます。空洞や脂肪は認めません。葉間胸膜を超えて上葉への浸潤を疑います。	ragged (+) solid type air-bronchogram (+) cavity (-) calcification (+) fat (-) S6	1	0	0	0	0	0	0	0	0	1	0	0	0	0	0	1	0	1	0	0	1	0	1	S6
#14	右肺上葉S3縦隔側に長径31mmの細長い腫瘤状の領域を認めます。境界明瞭・辺縁平滑で、肺容積の低下を伴っています。周囲には索状影も認めます。	well-defined smooth edge S3	0	0	0	0	0	0	1	0	1	0	0	0	0	0	0	0	0	0	0	0	0	0	0	S3
#15	右肺下葉S6肺門部に長径40mmの充実型腫瘤を認めます。辺縁分葉状・鋸歯状で、わずかな気管支透亮像を認めますが、B6気管支は腫瘤内で途絶しています。空洞や石灰化、脂肪は含みません。葉間胸膜と広く接しています。縦郭内の脂肪織への浸潤を疑います。	ragged (+) lobulated (+) solid type air-bronchogram (+) cavity (-) calcification (-) fat (-) pleural contact (+) S6	1	0	0	0	0	0	0	0	0	1	0	1	0	0	1	1	0	0	0	0	1	1	1	S6
#16	右肺上葉S1/2中間層に長径27mmの充実型結節を認めます。辺縁鋸歯状でスピキュラを伴い、わずかな気管支透亮像を認めます。空洞や石灰化、脂肪は認めません。強い胸膜陥入像を伴っています。	ragged (+) spiculated (+) solid type air-bronchogram (+) cavity (-) calcification (-) fat (-) pleural indentation (+) S1,S2	1	0	0	0	0	0	0	0	0	1	1	0	0	1	0	1	0	0	0	0	1	1	1	S1,S2
#17	右肺上葉S1/2/3中間層～末梢にかけて広がる長径46mmの不整形な充実型腫瘤を認めます。内部には拡張した気管支透亮像を認めます。石灰化や脂肪は認めません。胸膜と広く接しています。	irregular shape solid type air-bronchogram (+) calcification (-) fat (-) pleural contact (+) S1,S2,S3	1	0	0	1	0	0	0	0	0	0	0	0	0	0	1	1	0	0	0	0	0	1	1	S1,S2,S3
#18	右肺下葉S6に長径29mmの不整形な充実型結節を認めます。辺縁鋸歯状で内部に気管支透亮像やわずかな空洞を伴います。石灰化や脂肪は認めません。葉間胸膜を超えて上葉に浸潤しています。	irregular shape ragged (+) solid type air-bronchogram (+) cavity (+) calcification (-) fat (-) S6	1	0	0	1	0	0	0	0	0	1	0	0	0	0	0	1	1	0	0	0	0	1	1	S6
#19	左肺下葉S9末梢に長径16mmのすりガラス型結節を認めます。内部にはわずかな気管支透亮像を認めます。	pure ground-glass type air-bronchogram (+) S9	0	1	0	0	0	0	0	0	0	0	0	0	0	0	0	1	0	0	0	0	0	0	0	S9
#20	右肺下葉S6/9/10肺門部～中間層に長径65mmの充実型腫瘤を認めます。辺縁分葉状・鋸歯状で、腫瘤内でB6気管支は途絶しています。空洞や石灰化、脂肪は認めません。葉間胸膜を超えて上葉に浸潤しています。	ragged (+) lobulated (+) solid type cavity (-) calcification (-) fat (-) S6,S9,S10	1	0	0	0	0	0	0	0	0	1	0	1	0	0	0	0	0	0	0	0	1	1	1	S6,S9,S10
#21	右肺上葉S3末梢に長径38mmの不整形な充実型腫瘤を認めます。周囲にはすりガラス影を伴っています。気管支透亮像や空洞、石灰化、脂肪は認めません。胸膜と広く接しています。右肺上中葉の分葉は不良で、中葉にも病変が及んでいます。	irregular shape solid type air-bronchogram (-) cavity (-) calcification (-) fat (-) pleural contact (+) S3	1	0	0	1	0	0	0	0	0	0	0	0	0	0	1	0	0	0	0	1	1	1	1	S3
#22	左肺下葉S6/9/10に長径36mmに部分充実型腫瘤を認めます。内部には気管支透亮像と空洞を認めます。石灰化や脂肪は認めません。軽度の胸膜陥入像を認めます。 メモ：左B7があり、しかもB7aとB7bが別個に起始？さらにB6bはB9+10から頭側に分岐？	part-solid type air-bronchogram (+) cavity (+) calcification (-) fat (-) pleural indentation (+) S6,S9,S10	0	0	1	0	0	0	0	0	0	0	0	0	0	1	0	1	1	0	0	0	0	1	1	S6,S9,S10
#23	右肺上葉S1末梢に長径11mmの不整形な充実型結節を認めます。わずかな気管支透亮像を疑います。石灰化や脂肪は認めません。	irregular shape solid type air-bronchogram (+) calcification (-) fat (-) S1	1	0	0	1	0	0	0	0	0	0	0	0	0	0	0	1	0	0	0	0	0	1	1	S1
#24	左肺下葉S10末梢に長径22mmの充実型結節を認めます。辺縁鋸歯状で内部に空洞を伴います。石灰化や脂肪は認めません。胸膜と接してこれを引き込んでいます。	ragged (+) solid type cavity (+) calcification (-) fat (-) pleural indentation (+) pleural contact (+) S10	1	0	0	0	0	0	0	0	0	1	0	0	0	1	1	0	1	0	0	0	0	1	1	S10
#25	左肺舌区S5末梢に長径40mmの充実型腫瘤を認めます。辺縁は比較的平滑です。気管支透亮像や空洞、石灰化、脂肪は認めません。胸膜と広く接しています。	smooth edge solid type air-bronchogram (-) cavity (-) calcification (-) fat (-) pleural contact (+) S5	1	0	0	0	0	0	0	0	1	0	0	0	0	0	1	0	0	0	0	1	1	1	1	S5
#26	右肺上葉S3に長径80mmの分葉状腫瘤を認めます。一部で気管支透亮像を認めますが、B3気管支の一部は腫瘤内で途絶しています。空洞や石灰化、脂肪は認めません。胸膜と広く接しています。 メモ：冠状断、矢状断がないため上中葉間の葉間胸膜との関係がよくわからず言及できず	lobulated (+) air-bronchogram (+) cavity (-) calcification (-) fat (-) pleural contact (+) S3	0	0	0	0	0	0	0	0	0	0	0	1	0	0	1	1	0	0	0	0	1	1	1	S3
#27	右肺上葉S1/2中間層に長径27mmの不整形な充実型結節を認めます。内部には気管支透亮像を伴います。空洞や石灰化、脂肪は認めません。軽度の胸膜陥入像を伴います。	irregular shape solid type air-bronchogram (+) cavity (-) calcification (-) fat (-) pleural indentation (+) S1,S2	1	0	0	1	0	0	0	0	0	0	0	0	0	1	0	1	0	0	0	0	1	1	1	S1,S2
#28	右肺下葉S7/8/9/10中間層に長径48mmの充実型腫瘤を認めます。辺縁鋸歯状でスピキュラを伴い、気管支透亮像も認めます。空洞や石灰化、脂肪は認めません。胸膜と接しています。	ragged (+) spiculated (+) solid type air-bronchogram (+) cavity (-) calcification (-) fat (-) pleural contact (+) S7,S8,S9,S10	1	0	0	0	0	0	0	0	0	1	1	0	0	0	1	1	0	0	0	0	1	1	1	S7,S8,S9,S10
#29	右肺下葉S6末梢に長径27mmの充実型結節を認めます。辺縁に僅かなすりガラス影を伴っています。辺縁は一部分葉状、一部軽度鋸歯状です。気管支透亮像を伴います。空洞や石灰化、脂肪は認めません。胸膜と広く接しています。	ragged (+) lobulated (+) solid type air-bronchogram (+) cavity (-) calcification (-) fat (-) pleural contact (+) S6	1	0	0	0	0	0	0	0	0	1	0	1	0	0	1	1	0	0	0	0	1	1	1	S6
#30	右肺上葉S1/2肺門部～末梢に長径79mmの分葉状の充実型腫瘤を認めます。B1/2気管支は腫瘤内で途絶しています。内部にはわずかな石灰化を認めます。空洞や脂肪は認めません。胸膜・葉間胸膜と広く接しています。	lobulated (+) solid type cavity (-) calcification (+) fat (-) pleural contact (+) S1,S2	1	0	0	0	0	0	0	0	0	0	0	1	0	0	1	0	0	1	0	0	1	0	1	S1,S2
#31	左肺上区S1+2/3縦隔側に長径49mmの充実型腫瘤を認めます。辺縁鋸歯状で、スピキュラを伴います。B1+2/3気管支は腫瘤内で途絶しています。内部に空洞や石灰化、脂肪は認めません。胸膜と広く接しています。縦隔内への浸潤は明らかではありません。	ragged (+) spiculated (+) solid type cavity (-) calcification (-) fat (-) pleural contact (+) S1+2,S3	1	0	0	0	0	0	0	0	0	1	1	0	0	0	1	0	0	0	0	0	1	1	1	S1+2,S3
#32	左肺上区S3末梢に長径13mmの辺縁やや鋸歯状の充実型結節を認めます。気管支透亮像や空洞、石灰化、脂肪は認めません。胸膜と接しています。	ragged (+) solid type air-bronchogram (-) cavity (-) calcification (-) fat (-) pleural contact (+) S3	1	0	0	0	0	0	0	0	0	1	0	0	0	0	1	0	0	0	0	1	1	1	1	S3

## Sheet: Doctor1 with AI
Nodule No.	Descriptions of findings (Japanese)	Contents	solid type	pure ground-glass type	part-solid type	irregular shape	round shape	ill-defined	well-defined	irregular edge	smooth edge	ragged (+)	spiculated (+)	lobulated (+)	polygonal (+)	pleural indentation (+)	pleural contact (+)	air-bronchogram (+)	cavity (+)	calcification (+)	fat (+)	air-bronchogram (-)	cavity (-)	calcification (-)	fat (-)	segments
#1	右上葉S2に胸膜と接する長径49mmの分葉状の充実型腫瘤を認めます。内部に空洞や石灰化、気管支透亮像は認めません。	lobulated (+) solid type air-bronchogram (-) cavity (-) calcification (-) pleural contact (+) S2	1	0	0	0	0	0	0	0	0	0	0	1	0	0	1	0	0	0	0	1	1	1	0	S2
#2	右下葉S8に長径15mmの部分充実型の結節を認めます。辺縁鋸歯状で、気管支透亮像を伴っています。結節の頭側には空洞または拡張した気管支が接しています。石灰化は認めません。	ragged (+) part-solid type air-bronchogram (+) cavity (+) calcification (-) S8	0	0	1	0	0	0	0	0	0	1	0	0	0	0	0	1	1	0	0	0	0	1	0	S8
#3	左下葉S6に長径30mmの細長い形態の充実型腫瘤を認めます。スピキュラや胸膜陥入像を伴っています。石灰化や空洞は認めません。	spiculated (+) solid type cavity (-) calcification (-) pleural indentation (+) S6	1	0	0	0	0	0	0	0	0	0	1	0	0	1	0	0	0	0	0	0	1	1	0	S6
#4	右中葉S5に胸膜と接する長径46mmの不整形の充実型腫瘤を認めます。分葉状でスピキュラや胸膜陥入像を伴っています。石灰化や空洞は認めません。	irregular shape spiculated (+) lobulated (+) solid type cavity (-) calcification (-) pleural indentation (+) pleural contact (+) S5	1	0	0	1	0	0	0	0	0	0	1	1	0	1	1	0	0	0	0	0	1	1	0	S5
#5	右下葉S6に長径48mmの不整形の充実型腫瘤を認めます。分葉状でスピキュラを伴っています。内部に気管支透亮像、空洞を認めます。石灰化は認めません。葉間胸膜を超えて中葉への浸潤を疑います。	irregular shape spiculated (+) lobulated (+) solid type air-bronchogram (+) cavity (+) calcification (-) S6	1	0	0	1	0	0	0	0	0	0	1	1	0	0	0	1	1	0	0	0	0	1	0	S6
#6	右中葉S4に胸膜と接する長径59mmの充実型腫瘤を認めます。辺縁は分葉状で、一部鋸歯状を呈しています。内部に石灰化や空洞、気管支透亮像は含みません。葉間胸膜を超えて下葉に浸潤しています。	ragged (+) lobulated (+) solid type air-bronchogram (-) cavity (-) calcification (-) pleural contact (+) S4	1	0	0	0	0	0	0	0	0	1	0	1	0	0	1	0	0	0	0	1	1	1	0	S4
#7	右上葉S2に胸膜と接する長径27mmの不整形の充実型結節を認めます。辺縁は分葉状でスピキュラを伴っています。胸膜陥入像を認めます。辺縁に僅かに気管支透亮像を認めます。内部に空洞は含みません。	irregular shape spiculated (+) lobulated (+) solid type air-bronchogram (+) cavity (-) pleural indentation (+) pleural contact (+) S2	1	0	0	1	0	0	0	0	0	0	1	1	0	1	1	1	0	0	0	0	1	0	0	S2
#8	右下葉S8/S9に長径46mmの充実型腫瘤を認めます。辺縁は平滑ですが、分葉状の部分も認めます。内部に石灰化や脂肪、空洞、気管支透亮像を認めません。胸膜・葉間胸膜と広く接しており、一部わずかに葉間胸膜を超えて中葉への浸潤を疑います。	smooth edge lobulated (+) solid type air-bronchogram (-) cavity (-) calcification (-) fat (-) pleural contact (+) S8,S9	1	0	0	0	0	0	0	0	1	0	0	1	0	0	1	0	0	0	0	1	1	1	1	S8,S9
#9	左下葉S6/S10に長径29mmの不整形で部分充実型の結節を認めます。辺縁鋸歯状でスピキュラや胸膜陥入像を伴っています。内部に気管支透亮像を認めますが、石灰化は認めません。	irregular shape ragged (+) spiculated (+) part-solid type air-bronchogram (+) calcification (-) pleural indentation (+) S6,S10	0	0	1	1	0	0	0	0	0	1	1	0	0	1	0	1	0	0	0	0	0	1	0	S6,S10
#10	右中葉S4/5に葉間胸膜と接する長径11mmの不整形の充実型結節を認めます。辺縁は不整で僅かに葉間胸膜を引き込んでいます。内部に石灰化や空洞、気管支透亮像は認めません。	irregular shape irregular edge solid type air-bronchogram (-) cavity (-) calcification (-) pleural indentation (+) pleural contact (+) S4,S5	1	0	0	1	0	0	0	1	0	0	0	0	0	1	1	0	0	0	0	1	1	1	0	S4,S5
#11	左上葉S1+2に長径36mmの不整形の充実型腫瘤を認めます。辺縁は分葉状・鋸歯状でスピキュラを伴っています。内部に空洞や石灰化、気管支透亮像は認めません。葉間胸膜を超えて下葉に浸潤しています。	irregular shape ragged (+) spiculated (+) lobulated (+) solid type air-bronchogram (-) cavity (-) calcification (-) S1+2	1	0	0	1	0	0	0	0	0	1	1	1	0	0	0	0	0	0	0	1	1	1	0	S1+2
#12	左下葉S6に長径14mmの分葉状の充実型結節を認めます。内部に石灰化や脂肪、空洞、気管支透亮像を認めません。	lobulated (+) solid type air-bronchogram (-) cavity (-) calcification (-) fat (-) S6	1	0	0	0	0	0	0	0	0	0	0	1	0	0	0	0	0	0	0	1	1	1	1	S6
#13	右下葉S6に胸膜と接する長径37mmの不整形の充実型腫瘤を認めます。辺縁は分葉状、鋸歯状を呈しています。内部には辺縁主体に粗大な石灰化を認めます。わずかな気管支透亮像も認めます。空洞は含みません。葉間胸膜を超えて上葉に浸潤しています。	irregular shape ragged (+) lobulated (+) solid type air-bronchogram (+) cavity (-) calcification (+) pleural contact (+) S6	1	0	0	1	0	0	0	0	0	1	0	1	0	0	1	1	0	1	0	0	1	0	0	S6
#14	右上葉S3に胸膜と接する長径31mmの充実型腫瘤を認めます。辺縁は平滑で、周囲に索状影を伴っています。肺容積の低下も伴っています。内部に空洞や石灰化、気管支透亮像は認めません。	smooth edge solid type air-bronchogram (-) cavity (-) calcification (-) pleural contact (+) S3	1	0	0	0	0	0	0	0	1	0	0	0	0	0	1	0	0	0	0	1	1	1	0	S3
#15	右下葉S6肺門部に長径40mmの不整形の充実型腫瘤を認めます。辺縁は分葉状・鋸歯状でスピキュラを伴っています。一部は気管支透亮像も見られますが、B6気管支は腫瘤内で狭小化し途絶しています。内部に空洞や石灰化は認めません。縦隔脂肪織への浸潤の可能性があります。	irregular shape ragged (+) spiculated (+) lobulated (+) solid type air-bronchogram (+) cavity (-) calcification (-) S6	1	0	0	1	0	0	0	0	0	1	1	1	0	0	0	1	0	0	0	0	1	1	0	S6
#16	右上葉S1/S2に長径27mmの不整形の充実型結節を認めます。辺縁鋸歯状でスピキュラや胸膜陥入像を伴っています。内部に僅かな気管支透亮像を認めます。石灰化や空洞は認めません。	irregular shape ragged (+) spiculated (+) solid type air-bronchogram (+) cavity (-) calcification (-) pleural indentation (+) S1,S2	1	0	0	1	0	0	0	0	0	1	1	0	0	1	0	1	0	0	0	0	1	1	0	S1,S2
#17	右上葉S1/S2/S3に胸膜と接する長径46mmの不整形の充実型腫瘤を認めます。内部に拡張した気管支透亮像を認めますが、石灰化は認めません。	irregular shape solid type air-bronchogram (+) calcification (-) pleural contact (+) S1,S2,S3	1	0	0	1	0	0	0	0	0	0	0	0	0	0	1	1	0	0	0	0	0	1	0	S1,S2,S3
#18	右下葉S6に長径29mmの不整形の充実型結節を認めます。辺縁は分葉状・鋸歯状でスピキュラを伴っています。内部に空洞、気管支透亮像を認めます。石灰化は認めません。胸膜陥入像を認めます。葉間胸膜を超えて上葉に浸潤しています。	irregular shape ragged (+) spiculated (+) lobulated (+) solid type air-bronchogram (+) cavity (+) calcification (-) pleural indentation (+) S6	1	0	0	1	0	0	0	0	0	1	1	1	0	1	0	1	1	0	0	0	0	1	0	S6
#19	左下葉S9に長径16mmの不整形ですりガラス型の結節を認めます。内部に気管支透亮像や空洞を認めます。石灰化は認めません。	irregular shape pure ground-glass type air-bronchogram (+) cavity (+) calcification (-) S9	0	1	0	1	0	0	0	0	0	0	0	0	0	0	0	1	1	0	0	0	0	1	0	S9
#20	右下葉S6/S9/S10に胸膜と接する長径65mmの不整形の充実型腫瘤を認めます。辺縁は分葉状・鋸歯状でスピキュラを伴っています。内部に空洞や石灰化、気管支透亮像は認めません。B6気管支は腫瘤内で途絶しています。葉間胸膜を超えて上葉に浸潤しています。	irregular shape ragged (+) spiculated (+) lobulated (+) solid type air-bronchogram (-) cavity (-) calcification (-) pleural contact (+) S6,S9,S10	1	0	0	1	0	0	0	0	0	1	1	1	0	0	1	0	0	0	0	1	1	1	0	S6,S9,S10
#21	右上葉S3に胸膜と接する長径38mmの不整形で充実型の腫瘤を認めます。周囲にはすりガラス影を伴っています。内部に気管支透亮像や空洞、石灰化は認めません。右肺上中葉間の分葉は不良で、中葉にも病変が及んでいます。	irregular shape solid type air-bronchogram (-) cavity (-) calcification (-) pleural contact (+) S3	1	0	0	1	0	0	0	0	0	0	0	0	0	0	1	0	0	0	0	1	1	1	0	S3
#22	左下葉S6/S9/S10に長径36mmの不整形で部分充実型の腫瘤を認めます。分葉状で辺縁にスピキュラや胸膜陥入像を伴っています。内部に空洞や気管支透亮像を認めます。	irregular shape spiculated (+) lobulated (+) part-solid type air-bronchogram (+) cavity (+) pleural indentation (+) S6,S9,S10	0	0	1	1	0	0	0	0	0	0	1	1	0	1	0	1	1	0	0	0	0	0	0	S6,S9,S10
#23	右上葉S1に長径11mmの不整形の充実型結節を認めます。内部にはわずかな気管支透亮像を認めますが、石灰化や空洞は認めません。	irregular shape solid type air-bronchogram (+) cavity (-) calcification (-) S1	1	0	0	1	0	0	0	0	0	0	0	0	0	0	0	1	0	0	0	0	1	1	0	S1
#24	左下葉S10に長径22mmの不整形の充実型結節を認めます。辺縁鋸歯状でスピキュラ・胸膜陥入像を伴っています。内部に空洞を認めますが、石灰化は含みません。	irregular shape ragged (+) spiculated (+) solid type cavity (+) calcification (-) pleural indentation (+) S10	1	0	0	1	0	0	0	0	0	1	1	0	0	1	0	0	1	0	0	0	0	1	0	S10
#25	左上葉S5に胸膜と接する長径40mmの充実型腫瘤を認めます。辺縁は比較的平滑です。内部に空洞や気管支透亮像、石灰化は含みません。	smooth edge solid type air-bronchogram (-) cavity (-) calcification (-) pleural contact (+) S5	1	0	0	0	0	0	0	0	1	0	0	0	0	0	1	0	0	0	0	1	1	1	0	S5
#26	右上葉S3に長径80mmの分葉状の充実型腫瘤を認めます。気管支透亮像を認めます。空洞や石灰化は含みません。胸膜と広く接しています。	lobulated (+) solid type air-bronchogram (+) cavity (-) calcification (-) pleural contact (+) S3	1	0	0	0	0	0	0	0	0	0	0	1	0	0	1	1	0	0	0	0	1	1	0	S3
#27	右上葉S1/S2に長径27mmの不整形で充実型の結節を認めます。末梢側に軽度のすりガラス影を伴っています。スピキュラや軽度の胸膜陥入像を伴っています。内部に気管支透亮像を認めますが、石灰化は認めません。	irregular shape spiculated (+) solid type air-bronchogram (+) calcification (-) pleural indentation (+) S1,S2	1	0	0	1	0	0	0	0	0	0	1	0	0	1	0	1	0	0	0	0	0	1	0	S1,S2
#28	右下葉S7/S8/S9/S10に胸膜と接する長径48mmの不整形の充実型腫瘤を認めます。辺縁鋸歯状でスピキュラを伴っています。内部に気管支透亮像を認めます。石灰化は認めません。	irregular shape ragged (+) spiculated (+) solid type air-bronchogram (+) calcification (-) pleural contact (+) S7,S8,S9,S10	1	0	0	1	0	0	0	0	0	1	1	0	0	0	1	1	0	0	0	0	0	1	0	S7,S8,S9,S10
#29	右下葉S6に胸膜と接する長径27mmの不整形の充実型結節を認めます。辺縁は分葉状、鋸歯状を呈しています。内部に気管支透亮像を認めます。石灰化や空洞は認めません。	irregular shape ragged (+) lobulated (+) solid type air-bronchogram (+) cavity (-) calcification (-) pleural contact (+) S6	1	0	0	1	0	0	0	0	0	1	0	1	0	0	1	1	0	0	0	0	1	1	0	S6
#30	右上葉S1/S2/S3に長径79mmの分葉状の充実型腫瘤を認めます。内部に石灰化を認めますが、空洞や気管支透亮像は含みません。胸膜・葉間胸膜と広く接しています。	lobulated (+) solid type air-bronchogram (-) cavity (-) calcification (+) pleural contact (+) S1,S2,S3	1	0	0	0	0	0	0	0	0	0	0	1	0	0	1	0	0	1	0	1	1	0	0	S1,S2,S3
#31	左上葉S1+2/S3縦隔側に長径49mmの不整形の充実型腫瘤を認めます。辺縁鋸歯状でスピキュラを伴っています。空洞、気管支透亮像は含みません。縦隔側の胸膜に広く接しています。縦隔内への浸潤は明らかではありません。	irregular shape ragged (+) spiculated (+) solid type air-bronchogram (-) cavity (-) pleural contact (+) S1+2,S3	1	0	0	1	0	0	0	0	0	1	1	0	0	0	1	0	0	0	0	1	1	0	0	S1+2,S3
#32	左上葉S3に長径13mmの不整形な充実型結節を認めます。内部に石灰化や脂肪、空洞、気管支透亮像を認めません。結節は胸膜と接しています。	irregular shape solid type air-bronchogram (-) cavity (-) calcification (-) fat (-) pleural contact (+) S3	1	0	0	1	0	0	0	0	0	0	0	0	0	0	1	0	0	0	0	1	1	1	1	S3

## Sheet: Doctor2 without AI
Nodule No.	Descriptions of findings (Japanese)	Contents	solid type	pure ground-glass type	part-solid type	irregular shape	round shape	ill-defined	well-defined	irregular edge	smooth edge	ragged (+)	spiculated (+)	lobulated (+)	polygonal (+)	pleural indentation (+)	pleural contact (+)	air-bronchogram (+)	cavity (+)	calcification (+)	fat (+)	air-bronchogram (-)	cavity (-)	calcification (-)	fat (-)	segments
#1	右肺上葉S2末梢に長径49mmの不整形の充実型腫瘤を認めます。辺縁は分葉状で、スピキュラを伴っています。末梢では胸膜と広く接触しています。明らかな石灰化や脂肪濃度域は認めません。空洞や気管支透亮像は認めません。周囲に散布影は認めません。	irregular shape spiculated (+) lobulated (+) solid type air-bronchogram (-) cavity (-) calcification (-) fat (-) pleural contact (+) S2	1	0	0	1	0	0	0	0	0	0	1	1	0	0	1	0	0	0	0	1	1	1	1	S2
#2	右肺S8に長径15mmの部分充実型結節を認めます。辺縁は分葉状で、わずかにスピキュラも認めます。血管収束を伴っています。明らかな石灰化や脂肪濃度域は認めません。周囲に散布影は認めません。胸膜や縦隔との接触は認めません。	spiculated (+) lobulated (+) part-solid type calcification (-) fat (-) S8	0	0	1	0	0	0	0	0	0	0	1	1	0	0	0	0	0	0	0	0	0	1	1	S8
#3	左肺下葉S6に長径30mmの充実型結節を認めます。索状の形態で、辺縁にはスピキュラを認めます。B6を閉塞しており、末梢には無気肺を伴っています。明らかな石灰化や脂肪濃度域は認めません。空洞や気管支透亮像は認めません。周囲に散布影は認めません。	spiculated (+) solid type air-bronchogram (-) cavity (-) calcification (-) fat (-) S6	1	0	0	0	0	0	0	0	0	0	1	0	0	0	0	0	0	0	0	1	1	1	1	S6
#4	右肺中葉S5末梢に長径46mmの不整形の充実型腫瘤を認めます。辺縁は分葉状でスピキュラを伴っています。右心横隔膜部の胸膜に広く接しており、胸膜陥入像も認めます。明らかな石灰化や脂肪濃度域は認めません。空洞や気管支透亮像は認めません。周囲に散布影は認めません。	irregular shape spiculated (+) lobulated (+) solid type air-bronchogram (-) cavity (-) calcification (-) fat (-) pleural indentation (+) pleural contact (+) S5	1	0	0	1	0	0	0	0	0	0	1	1	0	1	1	0	0	0	0	1	1	1	1	S5
#5	右肺下葉肺門部から一部中葉に肺門部にまたがる長径48mmの」不整形の充実型腫瘤を認めます。腫瘤内を右中・下葉の気管支が走行し、気管支透亮像を示しています。この末梢の気管支壁は肥厚し、周囲にすりガラス影や粒状影、小葉間隔壁肥厚を伴っています。腫瘤内に石灰化や脂肪濃度域、空洞は認めません。	irregular shape solid type air-bronchogram (+) cavity (-) calcification (-) fat (-)	1	0	0	1	0	0	0	0	0	0	0	0	0	0	0	1	0	0	0	0	1	1	1
#6	右肺中葉S4にスピキュラを伴う長径59mmの分葉状の充実型腫瘤を認めます。葉間胸膜と広く接しており、一部下葉B8側への突出を認めます。腫瘤辺縁にB4が走行し、内腔は狭窄しています。腫瘤内に明らかな石灰化や脂肪濃度域は認めません。空洞や散布影は認めません。	spiculated (+) lobulated (+) solid type cavity (-) calcification (-) fat (-) pleural contact (+) S4	1	0	0	0	0	0	0	0	0	0	1	1	0	0	1	0	0	0	0	0	1	1	1	S4
#7	右肺上葉S2末梢に長径27mmの不整形の充実型結節を認めます。辺縁は分葉状でスピキュラを伴っています。胸膜と接しており、胸膜陥入像を伴っています。明らかな石灰化や脂肪濃度域は認めません。気管支透亮像、空洞や散布影は認めません。	irregular shape spiculated (+) lobulated (+) solid type air-bronchogram (-) cavity (-) calcification (-) fat (-) pleural indentation (+) pleural contact (+) S2	1	0	0	1	0	0	0	0	0	0	1	1	0	1	1	0	0	0	0	1	1	1	1	S2
#8	右肺下葉のS8からS9にかけて、長径46mmの分葉状の充実型腫瘤を認めます。辺縁のスピキュラは目立ちません。末梢の胸膜～葉間胸膜に広く接しており胸膜肥厚・胸水を伴っています。明らかな石灰化や脂肪濃度域は認めません。気管支透亮像や空洞は認めません。周囲に散布影は認めません。 近傍には小結節を認めます。	lobulated (+) solid type air-bronchogram (-) cavity (-) calcification (-) fat (-) pleural contact (+) S8,S9	1	0	0	0	0	0	0	0	0	0	0	1	0	0	1	0	0	0	0	1	1	1	1	S8,S9
#9	左肺下葉S6にスピキュラを伴う長径29mmの不整形の部分充実型結節を認めます。周囲に胸膜陥入像伴っています。内部には気管支透亮像を認めます。明らかな石灰化や脂肪濃度域は認めません。空洞や散布影は認めません。	irregular shape spiculated (+) part-solid type air-bronchogram (+) cavity (-) calcification (-) fat (-) pleural indentation (+) S6	0	0	1	1	0	0	0	0	0	0	1	0	0	1	0	1	0	0	0	0	1	1	1	S6
#10	右肺中葉S5に長径11mmの充実型結節を認めます。辺縁は比較的平滑で、スピキュラは認めません。一部葉間胸膜に接しています。内部には気管支透亮像を認めます。明らかな石灰化や脂肪濃度域は認めません。空洞や散布影は認めません。	smooth edge solid type air-bronchogram (+) cavity (-) calcification (-) fat (-) pleural contact (+) S5	1	0	0	0	0	0	0	0	1	0	0	0	0	0	1	1	0	0	0	0	1	1	1	S5
#11	左肺上葉S1+2から葉間胸膜を超えて下葉S6に広がる長径36mmの分葉状の充実型腫瘤を認めます。辺縁にはスピキュラを認めます。明らかな石灰化や脂肪濃度域は認めません。気管支透亮像や空洞、散布影は認めません。	spiculated (+) lobulated (+) solid type air-bronchogram (-) cavity (-) calcification (-) fat (-) S1+2,S6	1	0	0	0	0	0	0	0	0	0	1	1	0	0	0	0	0	0	0	1	1	1	1	S1+2,S6
#12	左肺下葉S6に長径14mmの充実型結節を認めます。辺縁は分葉状でスピキュラを伴っています。明らかな石灰化や脂肪濃度域は認めません。気管支透亮像や空洞、散布影は認めません。	spiculated (+) lobulated (+) solid type air-bronchogram (-) cavity (-) calcification (-) fat (-) S6	1	0	0	0	0	0	0	0	0	0	1	1	0	0	0	0	0	0	0	1	1	1	1	S6
#13	右肺下葉S6にスピキュラを伴う長径37mmの不整形の充実型腫瘤を認めます。葉間胸膜に広く接しており、上葉S2側に突出しています。腫瘤内や周囲の気管支沿いに石灰化を認めます。近傍のB6には狭小化を認めます。明らかな脂肪濃度域は認めません。気管支透亮像や空洞、散布影は認めません。	irregular shape spiculated (+) solid type air-bronchogram (-) cavity (-) calcification (+) fat (-) pleural contact (+) S6,S2	1	0	0	1	0	0	0	0	0	0	1	0	0	0	1	0	0	1	0	1	1	0	1	S6,S2
#14	右肺上葉S1からS3の縦隔側に長径31mmの比較的辺縁平滑な充実型腫瘤を認めます。縦隔に広く接していますが、縦隔内への不整な突出は認めません。腫瘤尾側B3の閉塞を認めます。明らかな石灰化や脂肪濃度域は認めません。気管支透亮像や空洞、散布影は認めません。	smooth edge solid type air-bronchogram (-) cavity (-) calcification (-) fat (-) pleural contact (+) S1,S3	1	0	0	0	0	0	0	0	1	0	0	0	0	0	1	0	0	0	0	1	1	1	1	S1,S3
#15	右肺下葉S6に長径40mmの不整形の充実型腫瘤を認めます。辺縁は分葉状でスピキュラを伴っています。腫瘤内でB6が閉塞しています。わずかに気管支透亮像も認めます。縦隔と広く接しており、縦隔内にも突出しています。葉間胸膜にも広く接しています。明らかな石灰化や脂肪濃度域は認めません。空洞や散布影は認めません。	irregular shape spiculated (+) lobulated (+) solid type air-bronchogram (+) cavity (-) calcification (-) fat (-) pleural contact (+) S6	1	0	0	1	0	0	0	0	0	0	1	1	0	0	1	1	0	0	0	0	1	1	1	S6
#16	右肺上葉S1/2中間層に長径27mmの不整形の充実型結節を認めます。辺縁にはスピキュラが目立ちます。B1、B2は腫瘤内で閉塞しています。明らかな石灰化や脂肪濃度域は認めません。気管支透亮像や空洞、散布影は認めません。	irregular shape spiculated (+) solid type air-bronchogram (-) cavity (-) calcification (-) fat (-) S1,S2	1	0	0	1	0	0	0	0	0	0	1	0	0	0	0	0	0	0	0	1	1	1	1	S1,S2
#17	右肺上葉S1から一部ｓ２にも広がる長径46mmの不整形の充実型腫瘤を認めます。辺縁にはスピキュラが目立ちます。内部には気管支透亮像を認めます。胸膜に接しており、胸膜陥入像も認めます。明らかな石灰化や脂肪濃度域は認めません。空洞や散布影は認めません。	irregular shape spiculated (+) solid type air-bronchogram (+) cavity (-) calcification (-) fat (-) pleural indentation (+) pleural contact (+) S1,S2	1	0	0	1	0	0	0	0	0	0	1	0	0	1	1	1	0	0	0	0	1	1	1	S1,S2
#18	右肺下葉S6に長径29mmの充実型結節を認めます。辺縁は分葉状でスピキュラを伴っています。葉間胸膜を超え、上葉S2に突出しています。一部に気管支透亮像を認めます。明らかな石灰化や脂肪濃度域は認めません。空洞や散布影は認めません。	spiculated (+) lobulated (+) solid type air-bronchogram (+) cavity (-) calcification (-) fat (-) S6,S2	1	0	0	0	0	0	0	0	0	0	1	1	0	0	0	1	0	0	0	0	1	1	1	S6,S2
#19	左肺下葉に長径16mmのすりガラス型結節を認めます。軽度の分葉を伴う形態で、周囲との境界は明瞭です。内部には気管支透亮像を認めます。明らかな石灰化や脂肪濃度域は認めません。空洞や散布影は認めません。	well-defined lobulated (+) pure ground-glass type air-bronchogram (+) cavity (-) calcification (-) fat (-)	0	1	0	0	0	0	1	0	0	0	0	1	0	0	0	1	0	0	0	0	1	1	1
#20	右肺下葉S6を首座としS9,10に広がる長径65mmの不整形の充実型腫瘤を認めます。辺縁は分葉状で、スピキュラを伴っています。B6,9,10は腫瘤により閉塞しています。明らかな石灰化や脂肪濃度域は認めません。気管支透亮像や空洞、散布影は認めません。	irregular shape spiculated (+) lobulated (+) solid type air-bronchogram (-) cavity (-) calcification (-) fat (-) S6,S9,S10	1	0	0	1	0	0	0	0	0	0	1	1	0	0	0	0	0	0	0	1	1	1	1	S6,S9,S10
#21	右肺上葉S3に長径38mmの不整形の充実型腫瘤を認めます。スピキュラは目立ちません。周囲にはすりガラス影やconsolidationを伴い、中葉にも広がっています。胸膜には広く接しています。明らかな石灰化や脂肪濃度域は認めません。気管支透亮像や空洞、散布影は認めません。	irregular shape solid type air-bronchogram (-) cavity (-) calcification (-) fat (-) pleural contact (+) S3	1	0	0	1	0	0	0	0	0	0	0	0	0	0	1	0	0	0	0	1	1	1	1	S3
#22	左肺下葉S9/10に長径36mmの部分充実型結節を認めます。辺縁は分葉状で周囲との境界は明瞭です。内部には空洞と気管支透亮像を認めます。軽度の胸膜陥入も認めます。明らかな石灰化や脂肪濃度域は認めません。 病変の周囲には小結節を認めます。	well-defined lobulated (+) part-solid type air-bronchogram (+) cavity (+) calcification (-) fat (-) pleural indentation (+) S9,S10	0	0	1	0	0	0	1	0	0	0	0	1	0	1	0	1	1	0	0	0	0	1	1	S9,S10
#23	右肺上葉S1に長径11mmの充実型結節を認めます。辺縁はやや不整ですが、スピキュラは目立ちません。内部にわずかに気管支透亮像を認めます。明らかな石灰化や脂肪濃度域は認めません。空洞や散布影も認めません。	solid type air-bronchogram (+) cavity (-) calcification (-) fat (-) S1	1	0	0	0	0	0	0	0	0	0	0	0	0	0	0	1	0	0	0	0	1	1	1	S1
#24	左肺下葉S10末梢に長径22mmの充実型結節を認めます。辺縁にはスピキュラを伴っています。内部には気管支透亮像・空洞を認めます。胸膜陥入像も伴っています。周囲にはすりガラス影や小葉間隔壁肥厚を認めます。明らかな石灰化や脂肪濃度域は認めません。	spiculated (+) solid type air-bronchogram (+) cavity (+) calcification (-) fat (-) pleural indentation (+) S10	1	0	0	0	0	0	0	0	0	0	1	0	0	1	0	1	1	0	0	0	0	1	1	S10
#25	左肺舌区S4に胸膜に広く接する長径40mmのドーム型の充実型腫瘤を認めます。スピキュラは目立ちません。葉間胸膜には軽度の胸膜陥入を認めます。腫瘤内部に明らかな石灰化や脂肪濃度域は認めません。気管支透亮像や空洞も認めません。	round shape solid type air-bronchogram (-) cavity (-) calcification (-) fat (-) pleural indentation (+) pleural contact (+) S4	1	0	0	0	1	0	0	0	0	0	0	0	0	1	1	0	0	0	0	1	1	1	1	S4
#26	右肺上葉S3を首座としS1にも広がる長径80mmの充実型腫瘤を認めます。辺縁は分葉状でスピキュラを伴っています。B3は腫瘤内で閉塞しています。胸膜にも広く接しており、胸水を伴っています。明らかな石灰化や脂肪濃度域は認めません。空洞や散布影は認めません。	spiculated (+) lobulated (+) solid type cavity (-) calcification (-) fat (-) pleural contact (+) S3,S1	1	0	0	0	0	0	0	0	0	0	1	1	0	0	1	0	0	0	0	0	1	1	1	S3,S1
#27	右肺上葉S2中間層に長径27mmの充実型結節を認めます。辺縁は不整でスピキュラを伴っています。明らかな石灰化や脂肪濃度域は認めません。気管支透亮像や空洞は認めません。腫瘤末梢にはすりガラス影や粒状影を認めます。	irregular edge spiculated (+) solid type air-bronchogram (-) cavity (-) calcification (-) fat (-) S2	1	0	0	0	0	0	0	1	0	0	1	0	0	0	0	0	0	0	0	1	1	1	1	S2
#28	右肺下葉S9を首座として、S6,7,8,10に広がる長径48mmの充実型腫瘤を認めます。辺縁にはスピキュラが目立ちます。腫瘤内には気管支透亮像を認めますが、これらの気管支には狭窄を認めます。明らかな石灰化や脂肪濃度域は認めません。空洞や散布影は認めません。	spiculated (+) solid type air-bronchogram (+) cavity (-) calcification (-) fat (-) S6,S7,S8,S9,S10	1	0	0	0	0	0	0	0	0	0	1	0	0	0	0	1	0	0	0	0	1	1	1	S6,S7,S8,S9,S10
#29	右肺下葉S6末梢に長径27mmの充実型結節を認めます。辺縁は分葉状でスピキュラを認めます。胸膜に接し、胸水を伴っています。血管収束も認めます。内部には気管支透亮像を認めます。明らかな石灰化や脂肪濃度域は認めません。空洞、散布影は認めません。	spiculated (+) lobulated (+) solid type air-bronchogram (+) cavity (-) calcification (-) fat (-) pleural contact (+) S6	1	0	0	0	0	0	0	0	0	0	1	1	0	0	1	1	0	0	0	0	1	1	1	S6
#30	右肺上葉S2に長径79mmの充実型腫瘤を認めます。辺縁は分葉状でスピキュラを伴っています。腫瘤によりB2は閉塞しています。明らかな石灰化や脂肪濃度域は認めません。気管支透亮像、空洞、散布影も認めません。	spiculated (+) lobulated (+) solid type air-bronchogram (-) cavity (-) calcification (-) fat (-) S2	1	0	0	0	0	0	0	0	0	0	1	1	0	0	0	0	0	0	0	1	1	1	1	S2
#31	左肺上葉S1+2縦隔側に長径49mmの充実型腫瘤を認めます。辺縁は分葉状でスピキュラが目立ちます。内部に気管支透亮像を認めますが、一部の気管支には閉塞も認めます。縦隔には広く接しています。明らかな石灰化や脂肪濃度域は認めません。空洞や散布影も認めません。	spiculated (+) lobulated (+) solid type air-bronchogram (+) cavity (-) calcification (-) fat (-) pleural contact (+) S1+2	1	0	0	0	0	0	0	0	0	0	1	1	0	0	1	1	0	0	0	0	1	1	1	S1+2
#32	左肺上葉S1+2縦隔側に長径13mmの充実型結節を認めます。辺縁には一部スピキュラを伴っています。明らかな石灰化や脂肪濃度域は認めません。気管支透亮像や空洞、散布影は認めません。	spiculated (+) solid type air-bronchogram (-) cavity (-) calcification (-) fat (-) S1+2	1	0	0	0	0	0	0	0	0	0	1	0	0	0	0	0	0	0	0	1	1	1	1	S1+2

## Sheet: Doctor2 with AI
Nodule No.	Descriptions of findings (Japanese)	Contents	solid type	pure ground-glass type	part-solid type	irregular shape	round shape	ill-defined	well-defined	irregular edge	smooth edge	ragged (+)	spiculated (+)	lobulated (+)	polygonal (+)	pleural indentation (+)	pleural contact (+)	air-bronchogram (+)	cavity (+)	calcification (+)	fat (+)	air-bronchogram (-)	cavity (-)	calcification (-)	fat (-)	segments
#1	右上葉S2に胸膜と接する長径49mmの不整形の充実型腫瘤を認めます。辺縁は分葉状でスピキュラを伴っています。内部に空洞や石灰化、脂肪濃度域、気管支透亮像は認めません。S2の気管支の一部には腫瘤による狭小化を認め、腫瘤の末梢には無気肺を伴っています。	irregular shape spiculated (+) lobulated (+) solid type air-bronchogram (-) cavity (-) calcification (-) fat (-) pleural contact (+) S2	1	0	0	1	0	0	0	0	0	0	1	1	0	0	1	0	0	0	0	1	1	1	1	S2
#2	右下葉S8に長径15mmの不整形の部分充実型の結節を認めます。境界は比較的明瞭で、辺縁にはスピキュラを伴っています。空洞、石灰化、脂肪濃度域は認めません。周囲に散布影は指摘できません。	well-defined irregular shape spiculated (+) part-solid type cavity (-) calcification (-) fat (-) S8	0	0	1	1	0	0	1	0	0	0	1	0	0	0	0	0	0	0	0	0	1	1	1	S8
#3	左下葉S6に胸膜と接する長径30mmの充実型結節を認めます。索状の形態で、スピキュラや胸膜陥入像を伴っています。石灰化や空洞、脂肪濃度域は認めません。B6はこの病変により閉塞しています。周囲に散布影は認めません。	spiculated (+) solid type cavity (-) calcification (-) fat (-) pleural indentation (+) pleural contact (+) S6	1	0	0	0	0	0	0	0	0	0	1	0	0	1	1	0	0	0	0	0	1	1	1	S6
#4	右中葉S5に胸膜と接する長径46mmの分葉状の充実型腫瘤を認めます。スピキュラや胸膜陥入像、血管収束を伴っています。内部に石灰化や空洞、脂肪濃度域は認めません。胸膜には広く接していますが、縦隔の脂肪織への浸潤は指摘できません。	spiculated (+) lobulated (+) solid type cavity (-) calcification (-) fat (-) pleural indentation (+) pleural contact (+) S5	1	0	0	0	0	0	0	0	0	0	1	1	0	1	1	0	0	0	0	0	1	1	1	S5
#5	右中下葉肺門部に長径48mmの不整形の充実型腫瘤を認めます。分葉状でスピキュラを伴っています。内部に気管支透亮像や小さな空洞を認めます。石灰化や脂肪濃度域は認めません。内部を走行する気管支に狭窄や閉塞は認めません。右肺中・下葉の末梢には気管支壁肥厚や粒状影、すりガラス影を認めます。	irregular shape spiculated (+) lobulated (+) solid type air-bronchogram (+) cavity (+) calcification (-) fat (-)	1	0	0	1	0	0	0	0	0	0	1	1	0	0	0	1	1	0	0	0	0	1	1
#6	右中葉S4に胸膜と接する長径59mmの充実型腫瘤を認めます。辺縁は分葉状、鋸歯状を呈しており、スピキュラを伴っています。内部に石灰化や空洞、気管支透亮像、脂肪濃度域は認めません。周囲には淡いすりガラス影を伴っており、下葉S8にもすりガラス影を認めます。	ragged (+) spiculated (+) lobulated (+) solid type air-bronchogram (-) cavity (-) calcification (-) fat (-) pleural contact (+) S4	1	0	0	0	0	0	0	0	0	1	1	1	0	0	1	0	0	0	0	1	1	1	1	S4
#7	右上葉S1/S2に胸膜と接する長径27mmの不整形の充実型結節を認めます。辺縁は分葉状でスピキュラを伴っています。胸膜陥入像や血管収束も認めます。内部に空洞や気管支透亮像、脂肪濃度域は含みません。	irregular shape spiculated (+) lobulated (+) solid type air-bronchogram (-) cavity (-) fat (-) pleural indentation (+) pleural contact (+) S1,S2	1	0	0	1	0	0	0	0	0	0	1	1	0	1	1	0	0	0	0	1	1	0	1	S1,S2
#8	右下葉S8/S9に長径46mmの分葉状の充実型腫瘤を認めます。胸膜に広く接しており、胸水や胸膜の肥厚・結節を伴っています。B8やB9末梢は腫瘤により閉塞しています。周囲の気管支壁の肥厚も認めます。内部に石灰化や脂肪、空洞、気管支透亮像を認めません。	lobulated (+) solid type air-bronchogram (-) cavity (-) calcification (-) fat (-) pleural contact (+) S8,S9	1	0	0	0	0	0	0	0	0	0	0	1	0	0	1	0	0	0	0	1	1	1	1	S8,S9
#9	左下葉S6/S10に長径29mmの不整形の部分充実型の結節を認めます。周囲との境界は比較的明瞭です。スピキュラや胸膜陥入像を伴っています。内部に気管支透亮像を認めますが、空洞、石灰化、脂肪濃度域は認めません。	well-defined irregular shape spiculated (+) part-solid type air-bronchogram (+) cavity (-) calcification (-) fat (-) pleural indentation (+) S6,S10	0	0	1	1	0	0	1	0	0	0	1	0	0	1	0	1	0	0	0	0	1	1	1	S6,S10
#10	右中葉S4に胸膜と接する長径11mmの充実型結節を認めます。辺縁は比較的平滑で、葉間胸膜に接していますが、胸膜陥入は指摘できません。内部に石灰化や空洞、気管支透亮像、脂肪濃度域は認めません。	smooth edge solid type air-bronchogram (-) cavity (-) calcification (-) fat (-) pleural contact (+) S4	1	0	0	0	0	0	0	0	1	0	0	0	0	0	1	0	0	0	0	1	1	1	1	S4
#11	左上葉S1+2に胸膜と接する長径36mmの分葉状の充実型腫瘤を認めます。辺縁にはスピキュラを伴っています。葉間胸膜を越えてS6にも進展しています。葉間胸膜の肥厚も認めます。内部に空洞や石灰化、気管支透亮像、脂肪濃度域は認めません。	spiculated (+) lobulated (+) solid type air-bronchogram (-) cavity (-) calcification (-) fat (-) pleural contact (+) S1+2,S6	1	0	0	0	0	0	0	0	0	0	1	1	0	0	1	0	0	0	0	1	1	1	1	S1+2,S6
#12	左下葉S6の肺静脈沿いに長径14mmのやや辺縁不整な類円形の充実型結節を認めます。内部に石灰化や脂肪、空洞、気管支透亮像を認めません。	round shape irregular edge solid type air-bronchogram (-) cavity (-) calcification (-) fat (-) S6	1	0	0	0	1	0	0	1	0	0	0	0	0	0	0	0	0	0	0	1	1	1	1	S6
#13	右下葉S6に胸膜と接する長径37mmの分葉状の充実型腫瘤を認めます。腫瘤の内部や周囲に石灰化認めます。空洞、気管支透亮像、脂肪濃度域は認めません。B6は腫瘤により閉塞しています。	lobulated (+) solid type air-bronchogram (-) cavity (-) calcification (+) fat (-) pleural contact (+) S6	1	0	0	0	0	0	0	0	0	0	0	1	0	0	1	0	0	1	0	1	1	0	1	S6
#14	右上葉S3に胸膜と接する長径31mmのドーム状の充実型腫瘤を認めます。内部に空洞や石灰化、気管支透亮像、脂肪濃度域は認めません。	round shape solid type air-bronchogram (-) cavity (-) calcification (-) fat (-) pleural contact (+) S3	1	0	0	0	1	0	0	0	0	0	0	0	0	0	1	0	0	0	0	1	1	1	1	S3
#15	右下葉S6/10に胸膜と接する長径40mmの不整形の充実型腫瘤を認めます。辺縁にはスピキュラを伴っています。B6は腫瘤により閉塞しています。内部に空洞や石灰化、気管支透亮像、脂肪濃度域は認めません。	irregular shape spiculated (+) solid type air-bronchogram (-) cavity (-) calcification (-) fat (-) pleural contact (+) S6,S10	1	0	0	1	0	0	0	0	0	0	1	0	0	0	1	0	0	0	0	1	1	1	1	S6,S10
#16	右上葉S1/S2に長径27mmの不整形の充実型結節を認めます。スピキュラや胸膜陥入像を伴っています。B1,2の分枝の一部は腫瘤により閉塞しており、末梢には無気肺を認めます。石灰化や空洞、脂肪濃度域は認めません。	irregular shape spiculated (+) solid type cavity (-) calcification (-) fat (-) pleural indentation (+) S1,S2	1	0	0	1	0	0	0	0	0	0	1	0	0	1	0	0	0	0	0	0	1	1	1	S1,S2
#17	右上葉S1/S2/S3に胸膜と接する長径46mmの不整形の充実型腫瘤を認めます。周囲にスピキュラや胸膜陥入を伴っています。内部に気管支透亮像を認め、内部を走行する気管支には軽度拡張を認めます。石灰化や空洞、脂肪濃度域は認めません。	irregular shape spiculated (+) solid type air-bronchogram (+) cavity (-) calcification (-) fat (-) pleural indentation (+) pleural contact (+) S1,S2,S3	1	0	0	1	0	0	0	0	0	0	1	0	0	1	1	1	0	0	0	0	1	1	1	S1,S2,S3
#18	右下葉S6に長径29mmの分葉状の充実型結節を認めます。辺縁にはスピキュラを伴っています。胸膜陥入像を認めます。頭側では葉間胸膜を超えてS2への進展を疑います。内部に気管支透亮像を認めます。石灰化や空洞、脂肪濃度域を認めません。	spiculated (+) lobulated (+) solid type air-bronchogram (+) cavity (-) calcification (-) fat (-) pleural indentation (+) S6,S2	1	0	0	0	0	0	0	0	0	0	1	1	0	1	0	1	0	0	0	0	1	1	1	S6,S2
#19	左下葉S9に長径16mmの不整形ですりガラス結節を認めます。境界は比較的明瞭です。内部に気管支透亮像を認めます。石灰化は認めません。	well-defined irregular shape pure ground-glass type air-bronchogram (+) calcification (-) S9	0	1	0	1	0	0	1	0	0	0	0	0	0	0	0	1	0	0	0	0	0	1	0	S9
#20	右下葉S6を首座として、右下葉肺門部に胸膜と接する長径65mmの分葉状の充実型腫瘤を認めます。辺縁にはスピキュラを伴っています。胸膜陥入像を認め、少量の胸水を伴っています。B6や、B9,10の分枝一部は腫瘤により閉塞しています。内部に空洞や石灰化、気管支透亮像、脂肪濃度域は認めません。	spiculated (+) lobulated (+) solid type air-bronchogram (-) cavity (-) calcification (-) fat (-) pleural indentation (+) pleural contact (+) S6	1	0	0	0	0	0	0	0	0	0	1	1	0	1	1	0	0	0	0	1	1	1	1	S6
#21	右上葉S3に胸膜と接する長径38mmの不整形で充実型の腫瘤を認めます。周囲にはすりガラス影を認めます。境界不明瞭でスピキュラを伴っています。胸膜に広く接しています。内部に気管支透亮像や石灰化、空洞、脂肪濃度域は認めません。	ill-defined irregular shape spiculated (+) solid type air-bronchogram (-) cavity (-) calcification (-) fat (-) pleural contact (+) S3	1	0	0	1	0	1	0	0	0	0	1	0	0	0	1	0	0	0	0	1	1	1	1	S3
#22	左下葉S6/S9/S10に長径36mmの分葉状の部分充実型の腫瘤を認めます。辺縁にスピキュラや胸膜陥入像を伴っています。内部に空洞や気管支透亮像を認めます。石灰化や脂肪濃度域は認めません。	spiculated (+) lobulated (+) part-solid type air-bronchogram (+) cavity (+) calcification (-) fat (-) pleural indentation (+) S6,S9,S10	0	0	1	0	0	0	0	0	0	0	1	1	0	1	0	1	1	0	0	0	0	1	1	S6,S9,S10
#23	右上葉S1に長径11mmの不整形の充実型結節を認め、辺縁部にはスピキュラを認めます。内部に石灰化、空洞を認めません。気管支透亮像や脂肪濃度域も認めません。	irregular shape spiculated (+) solid type air-bronchogram (-) cavity (-) calcification (-) fat (-) S1	1	0	0	1	0	0	0	0	0	0	1	0	0	0	0	0	0	0	0	1	1	1	1	S1
#24	左下葉S9/S10に長径22mmの不整形の充実型結節を認めます。辺縁にスピキュラや胸膜陥入を伴っています。内部に空洞を認めますが、石灰化や脂肪濃度域は含みません。周囲には小葉間隔壁肥厚やすりガラス影を認めます。	irregular shape spiculated (+) solid type cavity (+) calcification (-) fat (-) pleural indentation (+) S9,S10	1	0	0	1	0	0	0	0	0	0	1	0	0	1	0	0	1	0	0	0	0	1	1	S9,S10
#25	左上葉S4/S5に胸膜と接する長径40mmの不整形の充実型腫瘤を認めます。内部に空洞や気管支透亮像、石灰化、脂肪濃度域は含みません。	irregular shape solid type air-bronchogram (-) cavity (-) calcification (-) fat (-) pleural contact (+) S4,S5	1	0	0	1	0	0	0	0	0	0	0	0	0	0	1	0	0	0	0	1	1	1	1	S4,S5
#26	右上葉S3に胸膜と接する長径80mmの分葉状の充実型腫瘤を認めます。周囲にスピキュラや胸膜陥入を伴っています。腫瘤内でB3は狭窄していますが、わずかに気管支透亮像も認めます。空洞、石灰化、脂肪濃度域は含みません。	spiculated (+) lobulated (+) solid type air-bronchogram (+) cavity (-) calcification (-) fat (-) pleural indentation (+) pleural contact (+) S3	1	0	0	0	0	0	0	0	0	0	1	1	0	1	1	1	0	0	0	0	1	1	1	S3
#27	右上葉S1/S2に長径27mmの不整形で充実型の結節を認めます。スピキュラや胸膜陥入像を伴っています。内部に気管支透亮像を認めますが、石灰化や空洞、脂肪濃度域は認めません。	irregular shape spiculated (+) solid type air-bronchogram (+) cavity (-) calcification (-) fat (-) pleural indentation (+) S1,S2	1	0	0	1	0	0	0	0	0	0	1	0	0	1	0	1	0	0	0	0	1	1	1	S1,S2
#28	右下葉S7,8,9,10に胸膜と接する長径48mmの不整形の充実型腫瘤を認めます。スピキュラや胸膜陥入を伴っています。内部に気管支透亮像を認めますが、一部の気管支は腫瘤により閉塞しています。石灰化や空洞、脂肪濃度域は認めません。	irregular shape spiculated (+) solid type air-bronchogram (+) cavity (-) calcification (-) fat (-) pleural indentation (+) pleural contact (+) S7,S8,S9,S10	1	0	0	1	0	0	0	0	0	0	1	0	0	1	1	1	0	0	0	0	1	1	1	S7,S8,S9,S10
#29	右下葉S6に胸膜と接する長径27mmの不整形の充実型結節を認めます。辺縁は鋸歯状で血管収束を伴っています。内部に石灰化や空洞、脂肪濃度域は認めません。	irregular shape ragged (+) solid type cavity (-) calcification (-) fat (-) pleural contact (+) S6	1	0	0	1	0	0	0	0	0	1	0	0	0	0	1	0	0	0	0	0	1	1	1	S6
#30	右上葉S2/S3に胸膜と接する長径79mmの不整形の充実型腫瘤を認めます。分葉状でスピキュラを伴っています。内部に石灰化を認めます。B2は腫瘤により閉塞しています。空洞や気管支透亮像、脂肪濃度域は含みません。	irregular shape spiculated (+) lobulated (+) solid type air-bronchogram (-) cavity (-) calcification (+) fat (-) pleural contact (+) S2,S3	1	0	0	1	0	0	0	0	0	0	1	1	0	0	1	0	0	1	0	1	1	0	1	S2,S3
#31	左上葉S3に胸膜と接する長径49mmの不整形の充実型腫瘤を認めます。辺縁にはスピキュラを伴っています。腫瘤内には気管支の走行を認めますが、一部は腫瘤により閉塞しており、腫瘤の末梢にはすりガラス影を伴っています。空洞、石灰化、脂肪濃度域は含みません。	irregular shape spiculated (+) solid type cavity (-) calcification (-) fat (-) pleural contact (+) S3	1	0	0	1	0	0	0	0	0	0	1	0	0	0	1	0	0	0	0	0	1	1	1	S3
#32	左上葉S3に長径13mmの類円形の充実型結節を認めます。辺縁には軽度の不整を認めますが、スピキュラや血管収束は認めません。内部に石灰化や脂肪、空洞、気管支透亮像を認めません。結節は胸膜と接しています。	round shape irregular edge solid type air-bronchogram (-) cavity (-) calcification (-) fat (-) pleural contact (+) S3	1	0	0	0	1	0	0	1	0	0	0	0	0	0	1	0	0	0	0	1	1	1	1	S3

## Sheet: Gold standard
Nodule No.	Descriptions of findings (Japanese)	Contents	solid type	pure ground-glass type	part-solid type	irregular shape	round shape	ill-defined	well-defined	irregular edge	smooth edge	ragged (+)	spiculated (+)	lobulated (+)	polygonal (+)	pleural indentation (+)	pleural contact (+)	air-bronchogram (+)	cavity (+)	calcification (+)	fat (+)	air-bronchogram (-)	cavity (-)	calcification (-)	fat (-)	segments
#1	右肺上葉S2の中間層から末梢に最大径49mmの充実型腫瘤を認めます。分葉状でスピクラを伴います。胸膜と広く接しています。内部に空洞や石灰化、気管支透亮像を認めません。	[A] spiculated (+) lobulated (+) solid type pleural contact (+) cavity (-) calcification (-) S2 [B] [C] air-bronchogram (-) irregular shape fat (-) [D]	A	0	0	C	0	0	0	0	0	0	A	A	0	0	A	0	0	0	0	C	A	A	C	S2
#2	右肺上葉切除術後。 右肺下葉S8の縦隔側に長径15mmの部分充実型結節を認めます。分葉状で境界は明瞭です。胸膜陥入を認めません。気管支透亮像を含みます。石灰化や空洞は認めません。胸膜とは接していません。	[A] lobulated (+) part-solid type air-bronchogram (+) S8 [B] well-defined [C] cavity (-) calcification (-) irregular shape spiculated (+) ragged (+) fat (-) [D] cavity (+) ill-defined	0	0	A	C	0	D	B	0	0	C	C	A	0	0	0	A	D	0	0	0	C	C	C	S8
#3	左肺下葉S6の肺門から中間層に長径30mmの充実型結節を認めます。不整形で胸膜陥入、スピクラを伴います。石灰化や空洞、気管支透亮像を認めません。	[A] irregular shape spiculated (+) solid type pleural indentation (+) air-bronchogram (-) S6 [B] cavity (-) calcification (-) [C] lobulated (+) pleural contact (+) ragged (+) fat (-) [D]	A	0	0	A	0	0	0	0	0	C	A	C	0	A	C	0	0	0	0	A	B	B	C	S6
#4	右肺中葉S5末梢に長径46mmの充実型腫瘤を認めます。辺縁は鋸歯状・分葉状で、胸膜陥入を伴います。辺縁部に気管支透亮像を認めますが、空洞や石灰化は認めません。胸膜と広く接しています。	[A] ragged (+) lobulated (+) solid type air-bronchogram (+) pleural indentation (+) pleural contact (+) cavity (-) calcification (-) S5 [B] [C] irregular shape spiculated (+) fat (-) [D] air-bronchogram (-)	A	0	0	C	0	0	0	0	0	A	C	A	0	A	A	A	0	0	0	D	A	A	C	S5
#5	右肺下葉S6・S9の肺門部に長径48mmの充実型腫瘤を認めます。辺縁不整で境界不明瞭です。腫瘤内に気管支透亮像や空洞を認めます。石灰化は認めません。	[A] solid type air-bronchogram (+) cavity (+) S6,S8,S9 [B] ill-defined irregular edge ragged (+) calcification (-) [C] irregular shape spiculated (+) lobulated (+) pleural contact (+) fat (-) [D] cavity (-)	A	0	0	C	0	B	0	B	0	B	C	C	0	0	C	A	A	0	0	0	D	B	C	S6,S8,S9
#6	右肺中葉S4の中間層から末梢に長径59mmの充実型腫瘤を認めます。分葉状・鋸歯状で、スピクラや胸膜陥入も認めます。石灰化や空洞を認めません。一部、胸膜と接しています。	[A] ragged (+) spiculated (+) lobulated (+) solid type pleural contact (+) cavity (-) calcification (-) S4 [B] pleural indentation (+) [C] irregular shape air-bronchogram (+) fat (-) [D] air-bronchogram (-)	A	0	0	C	0	0	0	0	0	A	A	A	0	B	A	C	0	0	0	D	A	A	C	S4
#7	右肺上葉S2末梢に長径27mmの充実型結節を認めます。辺縁不整でスピクラ・高度な胸膜陥入を認めます。気管支透亮像を認めます。石灰化や空洞は認めません。	[A] spiculated (+) solid type air-bronchogram (+) pleural indentation (+) cavity (-) calcification (-) S1,S2 [B] irregular edge ragged (+) [C] pleural contact (+) irregular shape fat (-) [D] air-bronchogram (-) lobulated (+)	A	0	0	C	0	0	0	B	0	B	A	D	0	A	C	A	0	0	0	D	A	A	C	S1,S2
#8	右肺下葉S8・S9の末梢に長径46mmの充実型腫瘤を認めます。辺縁は分葉状で、一部鋸歯状を呈しています。石灰化・空洞・気管支透亮像を認めません。胸膜と広く接しています。	[A] lobulated (+) solid type pleural contact (+) cavity (-) calcification (-) S8,S9 [B] ragged (+) [C] air-bronchogram (-) smooth edge fat (-) [D]	A	0	0	0	0	0	0	0	C	B	0	A	0	0	A	0	0	0	0	C	A	A	C	S8,S9
#9	左肺上葉切除術後 左肺下葉S6・S10の中間層に長径29mmの部分充実型結節を認めます。不整形で、胸膜陥入を伴います。内部に気管支透亮像を含みます。	[A] irregular shape part-solid type air-bronchogram (+) pleural indentation (+) S6,S10 [B] [C] spiculated (+) lobulated (+) ragged (+) calcification (-) cavity (-) fat (-) [D] well-defined	0	0	A	A	0	0	D	0	0	C	C	C	0	A	0	A	0	0	0	0	C	C	C	S6,S10
#10	右肺中葉S4の部分切除術後 右肺中葉S5の中間層に長径11mmの充実型結節を認めます。辺縁は直線状です。小葉間裂と接しており、これを少し引き込んでいます。空洞や石灰化を認めません。	[A] solid type pleural indentation (+) pleural contact (+) S5 [B] polygonal (+) calcification (-) [C] cavity (-) irregular shape irregular edge smooth edge air-bronchogram (+) fat (-) [D] air-bronchogram (-)	A	0	0	C	0	0	0	C	C	0	0	0	B	A	A	C	0	0	0	D	C	B	C	S5
#11	左肺上葉S1+2から葉間裂を超えて下葉S6に広がる長径36mmの充実型腫瘤を認めます。辺縁は分葉状・鋸歯状で、スピクラも認めます。気管支透亮像、空洞や石灰化を含みません。	[A] ragged (+) spiculated (+) lobulated (+) solid type pleural contact (+) cavity (-) calcification (-) S1+2,S6 [B] [C] air-bronchogram (-) irregular shape fat (-) [D]	A	0	0	C	0	0	0	0	0	A	A	A	0	0	A	0	0	0	0	C	A	A	C	S1+2,S6
#12	左肺下葉S6の中間層に長径14mmの充実型結節を認めます。辺縁は分葉状・鋸歯状です。気管支透亮像・空洞・石灰化を認めません。胸膜とは接していません。	[A] ragged (+) lobulated (+) solid type cavity (-) calcification (-) S6 [B] [C] air-bronchogram (-) spiculated (+) irregular edge fat (-) [D] smooth edge round shape	A	0	0	0	D	0	0	C	D	A	C	A	0	0	0	0	0	0	0	C	A	A	C	S6
#13	右肺下葉S6の肺門部に長径37mmの充実型腫瘤を認めます。分葉状・鋸歯状で、腫瘤の辺縁部主体に複数の石灰化を認めます。空洞は認めません。胸膜と広く接しており、大葉間裂を越えて上葉にも浸潤しています。	[A] ragged (+) lobulated (+) solid type calcification (+) pleural contact (+) S6 [B] cavity (-) [C] irregular shape air-bronchogram (+) spiculated (+) air-bronchogram (-) fat (-) [D]	A	0	0	C	0	0	0	0	0	A	C	A	0	0	A	C	0	A	0	C	B	0	C	S6
#14	右肺上葉S3に長径31mmの半円形の腫瘤を認めます。辺縁平滑・境界明瞭ですが、胸膜陥入を認めます。縦隔側の胸膜と広く接しています。石灰化、空洞、気管支透亮像を認めません。	[A] well-defined smooth edge pleural contact (+) solid type cavity (-) calcification (-) S3 [B] round shape pleural indentation (+) [C] air-bronchogram (-) irregular shape lobulated (+) fat (-) [D] spiculated (+)	A	0	0	C	B	0	A	0	A	0	D	C	0	B	A	0	0	0	0	C	A	A	C	S3
#15	右肺下葉S6の肺門部に長径40mmの充実型腫瘤を認めます。辺縁不整でスピクラを伴います。胸膜陥入も伴い、大葉間裂と広く接しています。腫瘤辺縁部に気管支透亮像を認めます。石灰化や空洞は認めません。	[A] spiculated (+) solid type air-bronchogram (+) pleural contact (+) cavity (-) calcification (-) S6 [B] irregular edge pleural indentation (+) [C] irregular shape lobulated (+) ragged (+) fat (-) [D] air-bronchogram (-)	A	0	0	C	0	0	0	B	0	C	A	C	0	B	A	A	0	0	0	D	A	A	C	S6
#16	右肺上葉S1/S2の中間層に長径27mmの充実型結節を認めます。境界不明瞭で、スピクラ・高度な胸膜陥入を伴います。辺縁部に気管支透亮像を認めます。石灰化や空洞を認めません。	[A] spiculated (+) solid type air-bronchogram (+) pleural indentation (+) cavity (-) calcification (-) S1,S2 [B] ill-defined ragged (+) [C] irregular shape lobulated (+) fat (-) [D] air-bronchogram (-)	A	0	0	C	0	B	0	0	0	B	A	C	0	A	0	A	0	0	0	D	A	A	C	S1,S2
#17	右肺上葉S1/S2/S3の中間層から末梢に長径46mmの充実型腫瘤を認めます。形状不整で、スピクラ・胸膜陥入を認めます。内部に拡張した気管支透亮像を認めます。石灰化は認めません。胸膜と広く接しています。	[A] spiculated (+) solid type air-bronchogram (+) pleural indentation (+) pleural contact (+) calcification (-) S1,S2,S3 [B] [C] irregular shape lobulated (+) fat (-) cavity (-) [D]	A	0	0	C	0	0	0	0	0	0	A	C	0	A	A	A	0	0	0	0	C	A	C	S1,S2,S3
#18	右肺下葉S6の中間層に長径29mmの充実型結節を認めます。スピクラ・胸膜陥入を伴い、大葉間裂を越えて上葉S2に浸潤しています。結節内に気管支透亮像を認めます。石灰化は認めません。	[A] spiculated (+) solid type air-bronchogram (+) pleural indentation (+) calcification (-) S6,S2 [B] [C] irregular shape lobulated (+) ragged (+) cavity (+) fat (-) [D] air-bronchogram (-) cavity (-)	A	0	0	C	0	0	0	0	0	C	A	C	0	A	0	A	C	0	0	D	D	A	C	S6,S2
#19	左肺下葉S9/S10末梢に長径16mmのすりガラス型結節を認めます。分葉状で軽度の胸膜陥入を伴います。結節内に気管支透亮像を認めます。	[A] lobulated (+) pure ground-glass type air-bronchogram (+) S9,S10 [B] pleural indentation (+) [C] ill-defined irregular shape part-solid type well-defined calcification (-) cavity (-) fat (-) [D] cavity (+)	0	A	C	C	0	C	C	0	0	0	0	A	0	B	0	A	D	0	0	0	C	C	C	S9,S10
#20	右肺下葉S6の肺門から末梢に広がる長径65mmの充実型腫瘤を認めます。辺縁は鋸歯状でスピクラも認めます。胸膜陥入を伴い、少量の右胸水を認めます。腫瘤の中心部に点状の石灰化を認めます。空洞はありません。大葉間裂を越えて上葉S2に浸潤しています。	[A] ragged (+) spiculated (+) solid type S2,S6,S9,S10 [B] calcification (+) pleural indentation (+) pleural contact (+) cavity (-) [C] irregular shape lobulated (+) air-bronchogram (-) fat (-) [D] calcification (-)	A	0	0	C	0	0	0	0	0	A	A	C	0	B	B	0	0	B	0	C	B	D	C	S2,S6,S9,S10
#21	右肺上葉S3から中葉S4の末梢に広がる長径38mmの充実型腫瘤を認めます。不整形で辺縁は鋸歯状です。一部にすりガラス影を伴い境界不明瞭です。石灰化や空洞は含みません。胸膜と広く接しています。	[A] ill-defined irregular shape solid type pleural contact (+) S3,S4 [B] ragged (+) cavity (-) calcification (-) [C] part-solid type air-bronchogram (-) fat (-) [D] air-bronchogram (+) spiculated (+)	A	0	C	A	0	A	0	0	0	B	D	0	0	0	A	D	0	0	0	C	B	B	C	S3,S4
#22	左肺下葉S9/S10の末梢に長径36mmの部分充実型腫瘤を認めます。分葉状で境界明瞭ですが、胸膜陥入を伴います。内部には気管支透亮像と空洞を認めます。石灰化は含みません。	[A] well-defined lobulated (+) part-solid type air-bronchogram (+) cavity (+) pleural indentation (+) S6,S9,S10 [B] [C] calcification (-) irregular shape spiculated (+) fat (-) [D] pleural contact (+)	0	0	A	C	0	0	A	0	0	0	C	A	0	A	D	A	A	0	0	0	0	C	C	S6,S9,S10
#23	右肺上葉S1末梢に長径11mmの充実型結節を認めます。辺縁鋸歯状で境界は一部不明瞭です。気管支透亮像を含みます。空洞や石灰化は含みません。胸膜とは接していません。	[A] solid type air-bronchogram (+) cavity (-) calcification (-) S1 [B] ill-defined ragged (+) [C] irregular shape fat (-) [D] pleural contact (+) spiculated (+) air-bronchogram (-)	A	0	0	C	0	B	0	0	0	B	D	0	0	0	D	A	0	0	0	D	A	A	C	S1
#24	左肺下葉S10末梢に長径22mmの充実型結節を認めます。辺縁鋸歯状で胸膜陥入を伴います。内部に拡張した気管支透亮像を認めます。石灰化は認めません。	[A] ragged (+) solid type air-bronchogram (+) pleural indentation (+) calcification (-) S10 [B] [C] irregular shape spiculated (+) lobulated (+) cavity (+) pleural contact (+) fat (-) [D]	A	0	0	C	0	0	0	0	0	A	C	C	0	A	C	A	C	0	0	0	0	A	C	S10
#25	左肺舌区S5末梢に胸膜と広く接する長径40mmの充実型腫瘤を認めます。辺縁は分葉状で、一部は鋸歯状です。石灰化や空洞は認めません。	[A] solid type pleural contact (+) cavity (-) calcification (-) S5 [B] ragged (+) lobulated (+) [C] round shape irregular shape irregular edge smooth edge pleural indentation (+) air-bronchogram (-) fat (-) [D]	A	0	0	C	C	0	0	C	C	B	0	B	0	C	A	0	0	0	0	C	A	A	C	S5
#26	右肺上葉S3の肺門から末梢に長径80mmの充実型腫瘤を認めます。分葉状で、一部にスピクラを認め、胸膜陥入も伴っています。肺門近くで内部に気管支透亮像を認めます。石灰化や空洞は認めません。胸壁や葉間胸膜と広く接しています。	[A] spiculated (+) lobulated (+) solid type air-bronchogram (+) pleural contact (+) cavity (-) calcification (-) S3 [B] pleural indentation (+) [C] irregular shape fat (-) [D] air-bronchogram (-)	A	0	0	C	0	0	0	0	0	0	A	A	0	B	A	A	0	0	0	D	A	A	C	S3
#27	右肺上葉S1/S2の中間層に長径27mmの結節を認めます。充実型ですが肺尖部側に一部すりガラス影を認めます。辺縁不整でスピクラと胸膜陥入を伴っています。気管支透亮像を認めます。空洞や石灰化を認めません。	[A] irregular edge spiculated (+) solid type air-bronchogram (+) pleural indentation (+) calcification (-) S1,S2 [B] [C] cavity (-) irregular shape fat (-) [D] air-bronchogram (-) part-solid type lobulated (+)	A	0	D	C	0	0	0	A	0	0	A	D	0	A	0	A	0	0	0	D	C	A	C	S1,S2
#28	右肺下葉S7-S10の肺門周囲に長径48mmの充実型腫瘤を認めます。スピクラ・胸膜陥入像を認めます。内部には気管支透亮像を認めます。石灰化や空洞は認めません。横隔膜上の胸膜と接しています。	[A] spiculated (+) solid type air-bronchogram (+) pleural contact (+) calcification (-) cavity (-) S7,S8,S9,S10 [B] pleural indentation (+) [C] irregular shape ragged (+) fat (-) [D] lobulated (+)	A	0	0	C	0	0	0	0	0	C	A	D	0	B	A	A	0	0	0	0	A	A	C	S7,S8,S9,S10
#29	右肺下葉S6末梢に長径27mmの充実型結節を認めます。辺縁鋸歯状で、一部にすりガラス影を認めます。気管支透亮像を認めます。空洞や石灰化は含みません。胸膜と広く接しています。	[A] ragged (+) solid type air-bronchogram (+) pleural contact (+) cavity (-) calcification (-) S6 [B] [C] irregular shape lobulated (+) fat (-) [D] spiculated (+)	A	0	0	C	0	0	0	0	0	A	D	C	0	0	A	A	0	0	0	0	A	A	C	S6
#30	右肺上葉S1・S2の肺門から末梢に広がる長径79mmの充実型腫瘤を認めます。分葉状・鋸歯状でスピクラも認めます。内部に点状の石灰化を認めます。空洞は認めません。胸膜と広く接しています。	[A] spiculated (+) lobulated (+) solid type calcification (+) pleural contact (+) cavity (-) S1,S2,S3 [B] ragged (+) [C] irregular shape air-bronchogram (-) fat (-) [D] calcification (-)	A	0	0	C	0	0	0	0	0	B	A	A	0	0	A	0	0	A	0	C	A	D	C	S1,S2,S3
#31	左肺上区S1+2/S3の肺門部に長径49mmの充実型腫瘤を認めます。辺縁は鋸歯状でスピクラや胸膜陥入を認めます。気管支が腫瘤内で閉塞しています。また1カ所、点状の石灰化を認めます。空洞は認めません。縦隔側の胸膜と広く接しており、浸潤を疑います。	[A] ragged (+) spiculated (+) solid type pleural contact (+) S1+2,S3 [B] calcification (+) pleural indentation (+) cavity (-) [C] irregular shape air-bronchogram (+) fat (-) [D] calcification (-) lobulated (+) air-bronchogram (-)	A	0	0	C	0	0	0	0	0	A	A	D	0	B	A	C	0	B	0	D	B	D	C	S1+2,S3
#32	左肺上区S3末梢に長径13mmの充実型結節を認めます。境界明瞭な部分と不明瞭な部分が混在しています。空洞や石灰化を認めません。縦隔側の胸膜と広く接しています。	[A] solid type pleural contact (+) cavity (-) calcification (-) S3 [B] [C] smooth edge ragged (+) irregular shape irregular edge air-bronchogram (-) fat (-) [D] round shape spiculated (+)	A	0	0	C	D	0	0	C	C	C	D	0	0	0	A	0	0	0	0	C	A	A	C	S3

## Sheet: Analysis of agreed contents
Nodule #	without AI	with AI
#1	6	6		p-value	0.00060068
#2	2	2
#3	5	6
#4	7	7
#5	3	4
#6	6	7
#7	6	5
#8	7	7
#9	5	6
#10	3	3
#11	5	6
#12	5	4
#13	4	6
#14	2	5
#15	6	5
#16	6	7
#17	6	7
#18	4	6
#19	2	3
#20	5	5
#21	6	6
#22	6	8
#23	4	4
#24	4	4
#25	4	5
#26	5	7
#27	3	7
#28	9	9
#29	6	6
#30	4	7
#31	5	5
#32	3	5
Total	154	180
Average	4.8125	5.625
STD	1.6152	1.53979

## Sheet: Analysis of TP and FP contents
		TP count		FP count				TP	FP
	Nodule #	without AI	with AI	without AI	with AI		p-value	0.0248122	0.483831
Doctor1	#1	6	6	0	0
	#2	3	3	1	1
	#3	7	6	0	0
	#4	9	7	0	0
	#5	8	5	0	0
	#6	6	7	0	1
	#7	8	6	0	1
	#8	7	7	0	0
	#9	6	6	0	0
	#10	4	5	1	2
	#11	6	7	0	0
	#12	6	5	0	0
	#13	5	7	0	0
	#14	3	6	0	0
	#15	6	6	0	0
	#16	9	9	0	0
	#17	7	7	0	0
	#18	4	6	0	0
	#19	3	3	0	1
	#20	6	8	1	1
	#21	6	6	0	0
	#22	7	8	0	0
	#23	4	5	0	0
	#24	5	5	0	0
	#25	5	5	0	0
	#26	6	7	0	0
	#27	6	7	0	0
	#28	10	9	0	0
	#29	7	7	0	0
	#30	7	8	0	0
	#31	7	7	1	1
	#32	5	5	0	0
Doctor2	#1	7	7	0	0
	#2	3	3	0	0
	#3	6	6	0	0
	#4	7	7	1	0
	#5	3	4	1	0
	#6	7	8	0	1
	#7	6	5	2	2
	#8	7	7	0	0
	#9	5	6	0	1
	#10	4	3	0	2
	#11	7	7	0	0
	#12	5	4	0	1
	#13	5	6	0	0
	#14	6	6	1	0
	#15	7	6	0	2
	#16	6	7	1	0
	#17	8	9	0	0
	#18	6	7	1	1
	#19	3	3	0	0
	#20	6	6	1	1
	#21	6	7	0	1
	#22	8	8	0	0
	#23	5	4	0	2
	#24	5	4	0	1
	#25	4	5	1	1
	#26	7	9	1	0
	#27	5	7	1	0
	#28	9	11	1	0
	#29	6	6	1	0
	#30	5	8	1	0
	#31	5	5	2	1
	#32	3	5	2	1
Total		376	397	22	26
Average		5.875	6.20312	0.34375	0.40625
Std		1.62813	1.65404	0.569565	0.635429
